# Supplementary material for: Extraction Condition Optimization, Quantitative Analysis, and Anti-AD Bioactivity Evaluation of Acorn Polyphenols from Quercus variabilis, Quercus aliena, and Quercus dentata
Source: Int J Mol Sci. 2024 Sep 30;25(19):10536. doi: 10.3390/ijms251910536 (PMC11476354; doi:10.3390/ijms251910536)
Supplement: Supplementary file 1 [file ijms-25-10536-s001.zip]

Archive with 1 entries (1 files):
- ijms-3161367-supplementary.pdf
